# Supplementary material for: A Brief Online Intervention Based on Dialectical Behavior Therapy for a Reduction in Binge-Eating Symptoms and Eating Pathology
Source: Nutrients. 2024 Aug 14;16(16):2696. doi: 10.3390/nu16162696 (PMC11357140; doi:10.3390/nu16162696)
Supplement: Supplementary file 1 [file nutrients-16-02696-s001.zip]

Archive with 1 entries (1 files):
- nutrients-3110243-supplementary.pdf
